# Supplementary material for: COVID-19 patient satisfaction and associated factors in telemedicine and hybrid system
Source: Front Public Health. 2024 Apr 5;12:1384078. doi: 10.3389/fpubh.2024.1384078 (PMC11028400; doi:10.3389/fpubh.2024.1384078)
Supplement: Supplementary file 1 [file Table_1.XLSX]

## Sheet: DATABASE
IDNumber	Age	Sex	Subcity	Woreda	Educlevel	Occupation	Severity	Length	Healthcenter	SelfApp	Phonecall	InPerson	FrequencyPhonecall	FrequencyInperson	Ambulancerequest	Waitingtime	Patientsatisfaction	SCORE_CAT	SectionTwo201	SectionTwo202	SectionTwo203	SectionTwo204	SectionTwo205	SectionThree301	SectionThree302	SectionThree303	SectionThree304	SectionThree305	SectionFour401	SectionFour402	SectionFour403	SectionFour404	SectionFour405	SectionFive501	SectionFive502
26	19-30	2	8	7	2	1	1	7	8	1	2	1	1	#NULL!	2	2	26	2	2	2	1	1	2	1	1	1	1	2	2	2	1	3	2	1	1
224	19-30	2	2	1	5	1	1	14	2	1	2	1	1	#NULL!	1	0	52	4	3	2	3	4	3	3	4	3	3	2	3	2	3	3	4	3	4
90	19-30	2	9	3	5	3	1	28	9	1	2	1	13	#NULL!	1	0	53	4	4	4	4	3	3	4	2	2	3	3	3	3	2	1	4	4	4
304	19-30	2	6	1	5	1	2	20	5	1	2	1	10	#NULL!	1	0	53	4	4	4	4	3	3	4	2	2	3	3	3	3	2	1	4	4	4
419	19-30	2	11	6	4	2	2	14	11	1	2	1	2	#NULL!	1	0	56	4	4	4	3	3	3	3	3	3	3	3	4	3	3	3	3	4	4
499	19-30	2	6	8	5	4	3	28	6	1	2	2	10	2	1	0	63	4	5	5	5	5	5	5	5	5	5	5	2	1	1	1	2	3	3
508	19-30	1	7	7	5	4	3	28	7	1	2	2	15	6	1	0	72	5	4	4	4	5	5	4	4	3	5	5	4	4	4	4	3	5	5
8	19-30	1	7	7	1	1	1	5	7	1	2	1	1	#NULL!	1	0	73	5	4	5	4	3	4	4	4	3	4	4	4	5	5	5	5	5	5
12	19-30	1	11	5	2	1	1	5	11	1	2	1	1	#NULL!	1	0	47	3	2	3	3	4	2	1	2	3	1	4	4	2	2	3	3	4	4
218	19-30	2	2	10	5	4	2	8	8	1	2	1	2	#NULL!	1	0	56	4	4	4	4	4	3	4	3	3	3	3	3	3	3	1	3	4	4
227	19-30	2	1	8	2	4	2	14	1	1	2	1	1	#NULL!	1	0	58	4	3	4	3	3	4	3	3	3	3	4	3	5	3	3	3	4	4
313	19-30	2	4	2	3	2	1	14	4	1	2	1	1	#NULL!	1	0	58	4	4	3	3	3	3	3	2	3	3	3	4	4	4	4	4	4	4
253	19-30	1	3	2	3	1	1	14	3	1	2	1	1	#NULL!	1	0	61	4	3	3	4	4	4	4	2	2	3	2	4	4	4	4	4	5	5
205	19-30	2	8	3	3	4	1	14	8	1	2	1	3	#NULL!	1	0	65	4	4	4	4	4	3	4	3	4	4	4	3	4	4	3	3	5	5
214	19-30	2	3	1	4	3	2	14	1	1	2	1	6	#NULL!	1	0	72	5	5	5	4	3	4	4	3	5	5	4	4	3	4	5	5	5	4
84	19-30	2	7	3	3	2	2	7	7	1	2	2	7	2	1	0	32	2	2	2	1	2	2	2	2	2	1	2	2	1	1	1	3	3	3
74	19-30	2	5	7	2	4	1	28	5	1	2	1	13	#NULL!	1	0	54	4	4	3	3	4	3	3	2	3	4	4	3	3	3	1	3	4	4
272	19-30	1	7	6	4	2	1	14	7	1	2	1	1	#NULL!	1	0	54	4	4	4	4	3	4	3	2	3	2	3	3	3	3	2	3	4	4
79	19-30	2	5	4	2	1	1	8	5	1	2	1	1	#NULL!	1	0	55	4	2	2	2	4	4	3	3	2	2	4	4	4	4	4	4	4	3
221	19-30	1	1	1	5	1	2	18	7	1	2	1	3	#NULL!	1	0	61	4	4	4	4	3	3	3	3	4	4	4	3	4	4	3	3	4	4
276	19-30	1	9	4	4	1	1	14	9	1	2	1	1	#NULL!	1	0	66	4	4	4	3	4	4	4	4	4	4	3	4	4	4	4	4	4	4
497	19-30	2	8	2	5	4	3	21	8	1	2	2	9	2	1	0	76	5	5	5	5	3	4	5	5	5	5	5	4	4	4	5	4	4	4
65	19-30	2	7	8	3	4	1	8	8	1	2	1	1	#NULL!	1	0	30	2	1	1	1	2	3	1	1	2	2	2	1	1	2	1	3	3	3
125	19-30	2	3	1	3	4	1	15	3	1	2	1	1	#NULL!	1	0	30	2	3	3	2	1	1	1	1	1	1	2	1	2	1	1	3	3	3
89	19-30	1	5	3	2	2	2	10	5	1	2	1	1	#NULL!	1	0	33	2	2	1	2	2	3	2	2	2	2	2	1	1	1	1	3	3	3
261	19-30	2	2	10	3	4	1	10	2	1	2	1	1	#NULL!	1	0	41	3	3	3	3	2	2	3	3	2	1	2	1	2	3	3	2	3	3
424	19-30	1	11	12	4	2	2	14	11	1	2	1	2	#NULL!	1	0	55	4	4	4	3	3	3	3	3	3	3	3	3	3	3	3	3	4	4
225	19-30	2	1	7	4	3	1	21	1	1	2	1	12	#NULL!	1	0	68	4	4	4	4	4	4	4	4	4	4	4	4	4	4	4	4	4	4
94	19-30	2	5	4	4	4	1	14	5	1	2	1	1	#NULL!	1	0	31	2	1	1	2	2	2	2	2	2	3	1	1	1	1	2	2	3	3
356	19-30	1	3	3	2	4	1	7	3	1	2	1	1	#NULL!	1	0	34	2	3	3	2	1	1	2	2	1	2	1	2	1	2	2	3	3	3
66	19-30	2	7	2	2	3	1	7	7	1	2	1	1	#NULL!	1	0	40	3	4	1	2	3	2	1	1	3	3	3	2	2	3	1	2	4	3
233	19-30	2	5	3	3	4	2	10	5	1	2	1	2	#NULL!	1	0	62	4	4	4	3	3	2	3	3	3	4	4	4	3	4	4	4	5	5
273	19-30	1	5	9	5	2	1	21	5	1	2	1	12	#NULL!	1	0	63	4	4	4	4	3	4	4	3	3	4	4	4	3	4	3	3	5	4
164	19-30	2	7	3	5	3	2	20	7	1	2	1	6	#NULL!	1	0	65	4	5	4	4	4	5	3	4	4	4	4	3	4	2	4	3	4	4
120	19-30	2	1	8	3	3	2	15	1	1	2	2	1	1	1	0	72	5	4	4	3	4	3	5	4	4	4	4	5	4	4	5	5	5	5
248	19-30	2	7	8	2	1	1	15	7	1	2	2	2	1	1	0	75	5	4	5	5	4	4	5	5	5	5	4	4	4	4	4	3	5	5
76	19-30	1	5	9	5	2	1	15	5	1	2	2	1	3	1	0	79	5	5	5	4	5	4	5	5	4	4	4	5	5	5	5	4	5	5
168	19-30	2	7	8	5	2	1	15	7	1	2	2	6	2	1	0	81	5	5	5	4	4	5	4	4	5	5	5	5	5	5	5	5	5	5
237	19-30	2	3	3	4	3	2	15	3	1	2	2	6	1	1	0	82	5	5	5	5	5	5	5	5	5	5	5	4	5	4	4	5	5	5
207	19-30	2	1	4	5	1	3	15	1	1	2	2	4	1	1	0	85	5	5	5	5	5	5	5	5	5	5	5	5	5	5	5	5	5	5
350	19-30	2	4	3	5	1	2	14	11	1	2	1	1	#NULL!	1	0	38	3	3	2	2	2	2	1	2	2	2	2	2	2	2	1	3	4	4
209	19-30	2	3	3	3	2	1	10	2	1	2	1	1	#NULL!	1	0	45	3	3	3	2	3	2	3	3	3	2	3	2	2	2	3	3	3	3
132	19-30	1	11	13	3	1	1	10	11	1	2	1	1	#NULL!	1	0	52	4	3	2	2	2	3	2	2	2	2	2	4	4	4	4	4	5	5
344	19-30	2	7	8	5	2	1	21	7	1	2	2	12	4	1	0	83	5	5	5	5	5	5	5	5	5	5	5	4	5	5	5	5	4	5
28	19-30	1	8	2	2	1	1	7	8	1	2	1	1	#NULL!	1	0	32	2	2	2	1	1	2	1	1	1	2	2	3	3	2	2	3	2	2
240	19-30	2	9	4	4	1	1	14	9	1	2	1	2	#NULL!	1	0	37	3	4	1	2	3	2	1	1	3	3	2	2	3	1	1	2	3	3
265	19-30	2	5	3	3	3	2	15	5	1	2	1	1	#NULL!	1	0	44	3	2	2	3	3	3	2	3	3	3	3	2	2	1	3	3	3	3
154	19-30	2	2	5	3	1	1	13	2	1	2	1	1	#NULL!	1	0	51	3	3	3	2	2	4	2	3	3	4	2	3	3	3	3	3	4	4
230	19-30	2	8	3	3	1	1	14	8	1	2	1	1	#NULL!	1	0	51	3	3	3	3	3	3	2	2	2	2	2	4	4	4	3	3	4	4
41	19-30	1	6	5	2	1	1	8	6	1	2	1	1	#NULL!	1	0	52	4	2	2	2	2	2	2	1	2	2	2	5	4	4	5	5	5	5
277	19-30	2	5	9	5	2	2	15	5	1	2	2	1	1	1	0	55	4	4	3	3	4	3	3	3	3	4	4	3	3	3	1	3	4	4
294	19-30	2	1	8	2	4	2	14	1	1	2	1	10	#NULL!	1	0	56	4	3	4	3	3	4	3	3	3	3	4	3	3	3	3	3	4	4
72	19-30	1	1	8	5	2	2	14	1	1	2	1	4	#NULL!	1	0	57	4	5	5	5	2	3	4	2	3	3	4	3	3	4	3	3	2	3
440	19-30	2	11	2	4	2	2	14	11	1	2	1	2	#NULL!	1	0	57	4	4	4	4	4	3	3	3	3	3	3	3	3	3	3	3	4	4
401	19-30	2	11	12	4	2	1	14	11	1	2	1	1	#NULL!	1	0	58	4	4	3	3	3	3	3	2	3	3	3	4	4	4	4	4	4	4
242	19-30	2	7	10	4	4	3	15	9	1	2	1	2	#NULL!	1	0	59	4	4	4	4	4	4	4	4	3	3	3	3	3	3	1	4	4	4
374	19-30	2	7	5	4	1	2	14	4	1	2	1	2	#NULL!	1	0	62	4	4	4	4	4	4	3	3	4	3	3	3	3	3	3	4	5	5
334	19-30	2	1	6	3	3	3	20	1	1	2	2	11	1	1	0	67	4	5	5	5	5	4	3	4	4	4	4	4	4	3	3	3	3	4
337	19-30	2	1	7	2	1	2	15	1	1	2	1	14	#NULL!	1	0	69	5	4	4	4	4	4	4	3	3	4	3	4	4	4	5	5	5	5
87	19-30	1	5	7	5	1	2	8	5	1	2	1	8	#NULL!	1	0	76	5	5	5	5	4	5	5	4	4	4	4	4	4	3	5	5	5	5
142	19-30	2	1	3	6	3	1	15	1	1	2	1	14	#NULL!	1	0	76	5	5	5	5	5	5	5	5	5	4	4	4	4	4	4	4	4	4
445	19-30	1	2	2	2	4	2	28	2	1	2	1	11	#NULL!	1	0	81	5	5	4	4	4	5	5	5	5	5	5	5	4	5	5	5	5	5
14	19-30	1	11	4	2	1	1	7	11	1	2	1	1	#NULL!	1	0	27	2	1	1	1	1	2	1	1	1	1	1	2	2	2	2	3	2	3
118	19-30	2	9	13	5	2	3	28	7	1	2	1	4	#NULL!	2	1	30	2	2	2	2	1	2	1	1	2	2	2	1	1	1	1	3	3	3
188	19-30	1	2	2	5	1	1	20	2	1	2	1	4	#NULL!	1	0	31	2	4	2	1	1	1	1	1	1	2	2	1	1	1	2	2	4	4
119	19-30	1	11	6	5	1	1	21	11	1	2	1	4	#NULL!	1	0	36	3	2	2	1	1	3	2	1	2	2	2	2	2	2	1	3	4	4
380	19-30	1	11	5	5	3	2	20	11	1	2	1	4	#NULL!	1	0	36	3	3	3	2	2	2	2	2	1	1	2	2	2	2	1	3	3	3
297	19-30	1	2	3	3	2	3	14	2	1	2	1	1	#NULL!	1	0	39	3	1	2	2	3	3	1	1	2	3	1	2	2	3	3	3	4	3
494	19-30	2	8	9	5	4	2	21	8	1	2	2	7	1	1	0	40	3	3	4	3	2	2	2	2	3	3	3	2	1	1	1	2	3	3
267	19-30	1	11	3	5	1	1	14	11	1	2	1	1	#NULL!	1	0	41	3	4	4	2	1	3	2	2	1	2	2	2	2	2	1	3	4	4
200	19-30	2	7	8	2	2	2	20	7	1	2	2	4	1	1	0	50	3	2	3	2	3	3	2	1	3	3	3	2	3	3	5	4	4	4
32	19-30	2	9	8	2	1	1	7	9	1	2	1	1	#NULL!	1	0	53	4	2	2	2	2	2	4	4	4	2	4	4	4	4	3	3	3	4
355	19-30	1	7	6	4	1	3	15	7	1	2	1	2	#NULL!	1	0	54	4	4	4	3	3	3	2	4	4	3	3	3	3	1	3	3	4	4
328	19-30	2	4	6	4	2	3	7	5	1	2	1	4	#NULL!	1	0	61	4	4	4	4	3	4	4	3	3	3	3	4	4	2	4	4	4	4
349	19-30	2	7	3	5	3	2	14	7	1	2	1	3	#NULL!	1	0	61	4	4	4	4	3	3	3	3	4	4	4	4	3	4	3	3	4	4
338	19-30	2	7	3	4	1	2	14	7	1	2	1	3	#NULL!	1	0	62	4	4	4	3	4	4	3	4	4	3	4	4	4	3	3	3	4	4
163	19-30	1	7	3	5	3	1	20	7	1	2	1	11	#NULL!	1	0	65	4	5	5	4	4	4	3	4	4	4	3	4	2	4	4	3	4	4
61	19-30	2	7	7	5	1	2	14	7	1	2	1	3	#NULL!	1	0	67	4	5	4	5	4	4	5	4	3	4	3	3	4	4	3	4	4	4
340	19-30	1	5	5	5	1	2	7	5	1	2	1	3	#NULL!	1	0	68	4	4	4	4	4	4	4	4	4	4	4	4	4	4	4	4	4	4
502	19-30	2	6	11	5	4	3	29	6	1	2	2	11	3	1	0	69	5	5	4	4	4	3	5	3	4	5	5	4	3	3	4	4	4	5
398	19-30	2	5	5	5	1	2	20	5	1	2	1	8	#NULL!	1	0	77	5	5	5	4	5	5	5	4	4	5	5	4	4	4	4	4	5	5
352	19-30	2	2	7	3	4	2	14	2	1	2	1	3	#NULL!	1	0	78	5	5	5	5	4	4	5	4	5	5	5	4	4	4	4	5	5	5
339	19-30	1	3	3	4	3	2	21	1	1	2	1	9	#NULL!	1	0	79	5	5	5	5	5	5	5	5	5	5	4	4	4	4	3	5	5	5
506	19-30	1	6	13	5	4	3	28	6	1	2	2	14	5	1	0	79	5	5	5	5	5	5	5	5	5	5	5	4	4	4	3	5	4	5
117	19-30	2	4	5	3	2	2	14	4	1	2	1	1	#NULL!	2	1	29	2	2	2	2	2	3	1	1	1	1	1	1	1	1	1	3	3	3
115	19-30	1	1	8	2	3	1	28	1	1	2	1	4	#NULL!	1	0	33	2	2	2	2	2	3	2	1	2	2	2	1	1	1	1	3	3	3
128	19-30	2	11	9	5	1	1	10	11	1	2	1	1	#NULL!	1	0	36	3	3	2	2	2	3	2	1	2	2	2	1	1	1	1	3	4	4
239	19-30	2	11	5	5	3	2	12	11	1	2	1	1	#NULL!	1	0	36	3	3	3	2	2	2	2	1	1	2	2	2	2	2	1	3	3	3
300	19-30	2	4	5	4	1	1	15	7	1	2	1	3	#NULL!	1	0	52	4	4	4	5	4	4	3	3	2	1	3	3	2	2	2	3	3	4
330	19-30	1	11	6	4	4	2	15	11	1	2	1	1	#NULL!	1	0	52	4	4	4	4	3	3	4	3	3	3	2	2	2	3	1	3	4	4
299	19-30	2	8	4	4	4	2	8	8	1	2	1	2	#NULL!	1	0	53	4	4	3	1	2	4	4	3	4	3	1	3	3	2	3	4	4	5
430	19-30	2	11	8	4	2	2	14	11	1	2	1	2	#NULL!	1	0	56	4	4	4	4	3	3	3	3	3	3	3	3	3	3	3	3	4	4
68	19-30	2	3	3	5	3	2	14	7	1	2	1	3	#NULL!	1	0	59	4	4	4	4	3	3	3	2	3	4	4	3	4	4	3	3	4	4
91	19-30	2	5	6	2	1	1	10	5	1	2	1	1	#NULL!	1	0	59	4	4	4	3	3	5	4	4	4	2	2	3	3	3	3	4	4	4
455	19-30	2	11	3	4	3	2	15	11	1	2	1	2	#NULL!	1	0	59	4	4	4	4	4	4	3	3	3	4	3	3	3	3	3	3	4	4
99	19-30	2	5	9	3	2	2	21	5	1	2	1	12	#NULL!	1	0	64	4	4	4	4	3	4	4	3	3	4	4	4	3	4	3	3	5	5
390	19-30	2	1	7	5	3	1	14	1	1	2	1	1	#NULL!	1	0	65	4	4	4	4	4	4	3	4	4	4	1	3	4	4	4	4	5	5
463	19-30	2	11	11	6	3	2	15	11	1	2	1	3	#NULL!	1	0	65	4	4	4	4	4	4	4	4	4	4	4	3	3	3	5	3	4	4
103	19-30	2	1	4	5	1	3	15	1	1	2	2	5	2	1	0	66	4	4	5	4	4	4	4	3	4	4	4	4	4	4	3	3	4	4
104	19-30	1	8	1	3	4	2	6	8	1	2	2	1	3	1	0	66	4	5	5	4	4	4	4	3	3	3	4	4	4	3	3	3	5	5
469	19-30	2	11	3	5	3	2	15	11	1	2	1	3	#NULL!	1	0	67	4	4	4	4	4	4	4	4	4	4	4	3	5	3	5	3	4	4
311	19-30	2	7	8	2	1	1	20	7	1	2	2	8	1	1	0	70	5	4	5	5	4	4	3	5	5	5	4	4	4	4	1	3	5	5
5	19-30	2	5	5	3	4	1	15	5	1	2	1	3	#NULL!	1	0	71	5	4	5	3	5	4	4	4	4	4	4	4	4	3	4	5	5	5
7	19-30	2	5	5	3	4	1	15	5	1	2	1	3	#NULL!	1	0	71	5	4	5	3	5	4	4	4	4	4	4	4	4	3	4	5	5	5
57	19-30	2	7	8	2	4	1	15	7	1	2	2	5	1	1	0	72	5	4	4	5	4	5	5	5	4	4	5	4	4	4	4	3	4	4
409	19-30	2	9	3	4	2	2	15	9	1	2	2	5	1	1	0	72	5	4	4	4	4	4	5	5	4	5	4	4	4	4	5	4	4	4
446	19-30	1	8	5	5	2	3	14	5	1	2	1	3	#NULL!	1	0	73	5	5	2	4	5	5	2	4	5	5	5	4	4	4	5	5	4	5
39	19-30	1	3	4	2	2	2	6	3	1	2	1	3	#NULL!	1	0	75	5	4	4	5	4	5	5	4	4	5	4	5	5	5	4	4	4	4
421	19-30	2	11	9	2	1	3	5	9	1	2	1	3	#NULL!	1	0	75	5	4	5	5	5	4	5	5	4	4	4	5	5	4	2	5	4	5
111	19-30	2	11	5	5	3	2	28	11	1	2	1	2	#NULL!	1	0	33	2	3	2	3	2	2	2	1	2	2	2	1	1	1	1	2	3	3
181	19-30	1	3	3	3	4	2	20	3	1	2	1	4	#NULL!	1	0	38	3	2	2	2	2	3	2	2	2	2	3	1	1	2	2	3	4	3
243	19-30	2	8	8	4	3	1	14	8	1	2	1	1	#NULL!	1	0	52	4	4	3	3	3	4	3	2	3	3	3	2	3	3	3	3	4	3
175	19-30	1	11	4	6	2	2	14	11	1	2	2	12	1	1	0	53	4	3	3	4	3	3	4	3	3	3	3	2	3	3	2	3	4	4
241	19-30	1	7	7	4	1	2	15	7	1	2	1	1	#NULL!	1	0	54	4	4	3	3	4	4	3	2	3	3	3	2	3	3	4	3	4	3
478	19-30	2	2	8	5	3	2	20	2	1	2	1	11	#NULL!	1	0	58	4	5	5	4	4	4	4	4	4	4	4	2	2	2	1	3	3	3
485	19-30	1	8	8	5	4	2	20	8	1	2	2	11	1	1	0	63	4	5	5	5	4	4	5	4	4	4	4	2	2	3	3	3	3	3
4	19-30	2	7	8	6	1	2	15	7	1	2	2	1	1	1	0	67	4	4	3	4	5	5	3	4	4	5	4	4	2	3	4	5	4	4
17	19-30	1	2	6	5	1	1	15	2	1	2	2	1	1	1	0	68	4	4	4	5	5	4	4	4	4	4	4	4	4	2	4	4	4	4
144	19-30	2	5	7	5	1	2	8	5	1	2	2	1	1	1	0	70	5	5	5	4	4	4	4	4	5	4	4	4	4	3	4	4	4	4
354	19-30	1	6	4	4	2	2	20	6	1	2	2	8	2	1	0	70	5	5	5	5	5	4	5	3	4	3	3	3	4	4	4	3	5	5
442	19-30	2	11	3	5	2	2	14	11	1	2	1	14	#NULL!	1	0	85	5	5	5	5	5	5	5	5	5	5	5	5	5	5	5	5	5	5
444	19-30	2	11	3	5	2	2	14	11	1	2	1	14	#NULL!	1	0	85	5	5	5	5	5	5	5	5	5	5	5	5	5	5	5	5	5	5
335	19-30	1	2	2	5	3	1	10	2	1	2	1	1	#NULL!	1	0	34	2	3	3	3	1	2	2	1	1	1	2	2	2	1	2	2	3	3
191	19-30	2	11	6	5	1	2	20	11	1	2	2	2	1	1	0	36	3	2	2	2	1	3	2	1	2	1	2	2	2	2	1	3	4	4
360	19-30	2	4	4	4	3	1	20	4	1	2	1	4	#NULL!	1	0	43	3	3	4	3	3	3	1	2	3	2	2	2	1	2	1	3	4	4
266	19-30	1	3	1	1	4	1	14	7	1	2	1	1	#NULL!	1	0	44	3	4	2	1	2	2	2	3	3	2	3	1	2	1	3	5	4	4
9	19-30	2	5	4	1	1	1	6	5	1	2	1	1	#NULL!	1	0	45	3	1	1	1	1	1	1	1	1	1	1	5	5	5	5	5	5	5
177	19-30	2	8	7	3	4	2	20	8	1	2	1	4	#NULL!	1	0	51	3	4	4	3	3	3	3	3	3	2	3	3	3	3	1	4	3	3
70	19-30	2	7	6	4	1	2	14	7	1	2	1	1	#NULL!	1	0	54	4	4	3	3	3	4	3	2	3	3	3	2	3	3	4	3	4	4
293	19-30	2	6	7	4	3	1	20	7	1	2	1	10	#NULL!	1	0	57	4	2	3	1	2	3	4	4	4	5	5	3	3	3	3	4	4	4
204	19-30	1	3	3	5	3	2	15	1	1	2	1	1	#NULL!	1	0	58	4	4	4	4	3	3	3	2	3	4	4	3	4	4	3	3	4	3
288	19-30	1	4	3	5	1	2	15	5	1	2	2	14	4	1	0	58	4	4	4	3	3	4	4	3	3	3	3	3	3	3	2	3	5	5
477	19-30	1	2	6	5	3	2	18	2	1	2	1	3	#NULL!	1	0	59	4	5	5	4	4	4	4	4	4	4	4	2	2	2	1	3	4	3
402	19-30	2	11	6	4	2	1	14	11	1	2	1	1	#NULL!	2	1	60	4	4	4	3	3	3	3	3	3	3	3	4	4	4	4	4	4	4
359	19-30	2	7	3	1	4	2	21	7	1	2	2	11	3	1	0	73	5	5	5	5	4	4	4	5	4	5	5	4	4	5	3	3	4	4
505	19-30	2	6	11	5	4	3	28	6	1	2	2	14	5	1	0	74	5	5	5	5	5	4	4	5	4	3	5	4	5	4	3	4	5	4
199	19-30	2	5	6	5	1	2	28	5	1	2	1	11	#NULL!	1	0	75	5	5	5	4	5	5	5	4	4	4	4	4	4	4	4	4	5	5
105	19-30	2	1	5	5	1	2	14	1	1	2	2	14	2	1	0	79	5	5	5	5	5	5	5	4	5	5	5	4	4	4	3	5	5	5
182	19-30	1	1	5	5	1	3	15	1	1	2	2	4	1	1	0	84	5	5	5	5	5	5	5	4	5	5	5	5	5	5	5	5	5	5
436	19-30	1	11	5	5	1	2	14	11	1	2	1	2	#NULL!	1	0	84	5	5	5	5	5	5	5	5	5	5	5	5	5	5	5	4	5	5
109	19-30	2	2	2	5	1	2	16	2	1	2	1	1	#NULL!	1	0	28	2	2	1	1	1	1	1	1	1	2	2	1	1	1	2	2	4	4
23	19-30	1	10	8	2	1	1	7	10	1	2	1	1	#NULL!	1	0	32	2	2	1	1	1	2	1	1	1	1	1	3	3	2	2	3	4	3
203	19-30	2	1	2	2	3	1	14	1	1	2	1	1	#NULL!	1	0	33	2	2	2	2	2	3	2	1	2	2	2	2	1	1	1	3	3	2
377	19-30	1	1	8	2	3	1	10	1	1	2	1	1	#NULL!	1	0	33	2	2	2	2	2	3	2	1	2	2	2	1	1	1	1	3	3	3
232	19-30	2	1	2	3	4	1	8	1	1	2	1	1	#NULL!	1	0	48	3	3	3	2	3	2	2	3	2	3	2	3	3	3	3	3	4	4
329	19-30	1	7	8	2	2	2	28	7	1	2	2	2	3	1	0	51	3	2	3	3	3	3	2	1	3	3	3	2	3	3	5	4	4	4
95	19-30	2	11	6	6	2	2	15	5	1	2	1	2	#NULL!	1	0	56	4	4	4	4	4	4	2	3	4	3	3	3	3	2	1	4	4	4
187	19-30	2	10	9	3	1	1	14	10	1	2	1	1	#NULL!	1	0	56	4	3	3	4	3	4	3	3	2	2	2	4	4	4	4	4	3	4
393	19-30	2	7	7	4	1	3	15	7	1	2	1	1	#NULL!	1	0	56	4	4	4	3	4	4	3	2	3	3	3	2	3	3	4	3	4	4
414	19-30	1	11	10	2	2	2	14	11	1	2	1	2	#NULL!	1	0	57	4	2	2	4	4	3	3	4	4	4	3	3	3	3	3	4	4	4
67	19-30	1	7	1	3	3	2	6	7	1	2	1	1	#NULL!	1	0	58	4	4	4	4	4	4	3	3	1	3	3	4	4	3	3	3	5	3
202	19-30	2	1	5	3	2	2	7	1	1	2	2	1	1	1	0	58	4	5	4	3	3	4	3	3	3	4	3	3	3	3	2	4	4	4
410	19-30	1	11	6	4	2	2	14	11	1	2	1	1	#NULL!	1	0	59	4	4	4	3	3	3	3	3	3	3	3	4	4	3	4	4	4	4
404	19-30	1	11	10	4	2	1	14	11	1	2	1	1	#NULL!	1	0	60	4	4	4	3	3	3	3	3	3	3	3	4	4	4	4	4	4	4
78	19-30	1	11	3	5	4	2	14	11	1	2	1	2	#NULL!	1	0	61	4	4	4	4	3	3	3	3	4	4	4	3	4	4	3	3	4	4
289	19-30	2	4	6	4	2	3	7	5	1	2	1	7	#NULL!	1	0	61	4	4	4	4	3	4	4	3	3	3	3	4	4	2	4	4	4	4
326	19-30	1	4	7	4	4	2	15	11	1	2	1	1	#NULL!	1	0	61	4	4	2	5	5	5	4	3	3	3	3	4	3	3	4	4	3	3
460	19-30	1	11	8	6	3	2	15	11	1	2	1	3	#NULL!	1	0	61	4	4	4	4	4	4	4	3	4	4	4	3	3	3	2	3	4	4
147	19-30	2	5	7	3	2	1	28	5	1	2	1	13	#NULL!	1	0	62	4	4	4	4	3	4	4	3	3	4	4	4	3	4	3	3	4	4
97	19-30	2	5	3	4	1	2	8	5	1	2	2	1	1	1	0	70	5	5	5	4	4	4	4	5	4	4	4	4	4	3	4	4	4	4
489	19-30	2	8	7	5	4	2	20	8	1	2	2	8	1	1	0	72	5	5	5	5	5	4	5	4	4	4	4	3	3	3	4	4	5	5
495	19-30	2	8	6	5	4	2	21	8	1	2	2	9	1	1	0	72	5	5	5	4	4	4	5	4	4	5	5	4	4	3	3	4	4	5
101	19-30	1	1	3	3	3	2	20	1	1	2	2	8	4	1	0	74	5	5	5	5	4	4	5	4	4	4	4	4	4	4	4	4	5	5
306	19-30	2	3	2	5	3	1	15	3	1	2	1	2	#NULL!	1	0	75	5	5	5	3	4	3	5	5	5	5	5	5	5	2	5	3	5	5
149	31-40	2	2	2	5	3	1	14	2	1	2	1	1	#NULL!	1	0	34	2	3	3	3	1	2	2	1	1	1	2	2	2	1	2	2	3	3
343	31-40	2	2	3	5	2	2	7	2	1	2	1	1	#NULL!	1	0	34	2	3	3	3	2	2	1	1	3	2	2	1	1	1	1	2	3	3
376	31-40	2	10	4	4	1	1	20	10	1	2	1	4	#NULL!	1	0	37	3	2	5	2	2	2	3	2	1	1	2	2	1	1	2	3	3	3
56	31-40	2	9	4	6	2	2	6	9	1	2	1	1	#NULL!	1	0	46	3	4	4	5	3	2	1	1	2	1	1	2	4	3	2	3	4	4
283	31-40	1	8	3	4	3	1	10	8	1	2	1	1	#NULL!	1	0	46	3	3	4	3	3	3	1	2	2	1	2	3	3	3	3	3	4	3
351	31-40	2	2	7	3	3	2	15	1	1	2	1	14	#NULL!	1	0	51	3	4	3	5	2	3	4	5	2	3	3	2	3	3	2	2	3	2
49	31-40	1	4	11	2	1	1	8	4	1	2	1	1	#NULL!	1	0	57	4	2	3	3	3	3	3	2	3	3	3	4	4	4	5	3	5	4
64	31-40	1	1	5	3	2	2	7	7	1	2	1	1	#NULL!	1	0	57	4	4	4	3	3	4	3	3	3	4	3	3	3	3	2	4	4	4
309	31-40	1	4	13	3	2	1	14	4	1	2	1	1	#NULL!	1	0	58	4	4	3	3	3	3	3	2	3	3	3	4	4	4	4	4	4	4
450	31-40	2	8	3	4	2	2	15	8	1	2	1	2	#NULL!	1	0	58	4	4	4	4	4	4	3	3	3	3	3	3	3	3	3	3	4	4
106	31-40	1	1	8	5	2	1	14	1	1	2	1	4	#NULL!	1	0	59	4	5	5	5	2	3	4	2	3	3	4	4	3	4	3	2	3	4
231	31-40	1	4	3	5	1	2	14	4	1	2	1	3	#NULL!	1	0	59	4	4	4	3	3	4	3	4	3	3	3	3	3	3	4	4	4	4
451	31-40	2	8	1	4	3	2	15	8	1	2	1	2	#NULL!	1	0	59	4	4	4	4	4	4	3	3	3	4	3	3	3	3	3	3	4	4
503	31-40	1	6	7	5	4	3	29	6	1	2	2	12	3	1	0	61	4	4	4	4	4	5	3	3	4	4	3	3	2	3	4	4	3	4
458	31-40	1	11	13	6	3	2	15	11	1	2	1	2	#NULL!	1	0	62	4	4	4	4	4	4	4	3	4	4	4	3	3	3	3	3	4	4
332	31-40	1	7	3	3	3	1	13	7	1	2	1	7	#NULL!	1	0	65	4	5	5	4	4	4	3	4	4	4	3	4	2	4	4	3	4	4
98	31-40	2	5	9	2	4	1	8	5	1	2	1	1	#NULL!	1	0	66	4	4	4	4	5	5	4	3	3	3	3	4	5	4	3	4	4	4
81	31-40	1	5	7	2	1	1	9	5	1	2	1	1	#NULL!	1	0	68	4	5	5	4	4	4	3	4	2	3	3	4	4	4	4	5	5	5
308	31-40	2	8	3	5	4	1	8	8	1	2	1	1	#NULL!	1	0	68	4	4	4	3	4	4	4	4	4	4	4	4	4	3	3	5	5	5
212	31-40	2	1	3	3	3	2	14	1	1	2	2	4	1	1	0	69	5	4	4	4	4	4	4	4	4	4	4	4	4	4	4	4	4	5
33	31-40	1	5	5	3	3	2	6	5	1	2	1	3	#NULL!	1	0	71	5	5	4	4	4	4	5	3	4	5	4	5	4	4	4	4	4	4
493	31-40	1	8	5	5	4	2	21	8	1	2	2	9	1	1	0	72	5	5	5	5	5	5	5	5	5	5	4	2	2	4	4	4	3	4
498	31-40	1	8	8	5	4	3	28	8	1	2	2	11	2	1	0	74	5	5	4	4	5	5	4	4	5	5	5	4	3	3	4	5	4	5
331	31-40	2	3	3	2	2	2	5	3	1	2	1	1	#NULL!	1	0	36	3	2	2	2	2	3	3	2	1	2	2	2	2	1	2	2	3	3
1	31-40	1	7	8	1	1	1	6	7	1	2	1	1	#NULL!	1	0	44	3	1	2	1	3	4	1	1	1	2	3	2	3	4	3	4	5	4
378	31-40	1	2	7	3	3	2	28	1	1	2	1	15	#NULL!	1	0	52	4	4	3	5	5	2	3	4	2	3	3	2	3	3	2	2	3	3
82	31-40	2	6	1	5	1	2	15	5	1	2	1	6	#NULL!	1	0	53	4	4	4	4	3	3	4	2	2	3	3	3	3	2	1	4	4	4
264	31-40	2	6	4	3	2	1	14	6	1	2	1	1	#NULL!	1	0	57	4	3	3	3	3	3	3	2	3	3	2	4	4	4	4	4	4	5
151	31-40	2	2	8	5	4	2	14	2	1	2	1	5	#NULL!	1	0	66	4	4	4	4	3	3	4	3	4	4	3	4	4	4	3	5	5	5
275	31-40	2	7	2	1	4	2	14	7	1	2	2	3	1	1	0	78	5	5	5	5	5	5	5	4	5	5	4	4	4	4	5	3	5	5
22	31-40	1	10	4	5	1	1	15	10	1	2	1	3	#NULL!	1	0	81	5	4	5	5	5	5	5	5	4	5	5	5	5	5	4	5	4	5
145	31-40	2	11	4	5	3	2	20	11	1	2	1	2	#NULL!	1	0	33	2	3	2	3	2	2	2	1	2	2	2	1	1	1	1	2	3	3
30	31-40	2	8	1	2	1	1	7	8	1	2	1	1	#NULL!	1	0	34	2	2	2	1	2	2	1	1	2	2	2	2	3	2	2	3	2	3
222	31-40	2	11	6	5	1	2	20	11	1	2	2	4	1	1	0	36	3	2	2	2	1	3	2	1	2	1	2	2	2	2	1	3	4	4
292	31-40	2	4	2	2	4	2	15	7	2	2	1	2	#NULL!	1	0	44	3	2	2	3	3	2	2	4	3	2	1	3	3	2	1	3	4	4
16	31-40	1	2	8	2	1	1	7	2	1	2	1	1	#NULL!	1	0	46	3	3	2	4	3	2	3	2	4	3	3	2	2	2	2	2	3	4
208	31-40	1	7	4	1	1	2	14	2	1	2	1	1	#NULL!	1	0	52	4	4	4	3	3	4	3	4	2	3	3	3	2	3	3	2	3	3
161	31-40	1	1	6	2	4	2	15	1	1	2	1	2	#NULL!	1	0	56	4	3	4	3	4	3	3	3	3	3	4	3	3	3	3	3	4	4
427	31-40	1	11	12	4	2	2	14	11	1	2	1	2	#NULL!	1	0	56	4	4	4	4	3	3	3	3	3	3	3	3	3	3	3	3	4	4
281	31-40	1	6	4	4	2	2	14	7	1	2	1	5	#NULL!	1	0	60	4	4	5	5	5	3	3	2	2	4	4	3	2	2	3	4	5	4
474	31-40	1	2	10	5	3	2	15	2	1	2	1	3	#NULL!	1	0	60	4	5	4	4	4	4	4	4	4	4	4	3	2	2	1	3	4	4
211	31-40	2	7	3	4	4	2	21	7	1	2	1	7	#NULL!	1	0	61	4	4	4	4	4	3	4	4	4	3	3	4	3	3	4	3	4	3
342	31-40	1	10	2	2	2	1	14	1	1	2	1	3	#NULL!	1	0	61	4	4	4	4	3	4	3	3	3	3	3	4	3	3	4	5	4	4
461	31-40	2	11	10	6	3	2	15	11	1	2	1	3	#NULL!	1	0	62	4	4	4	4	4	4	4	4	4	4	4	3	3	3	2	3	4	4
287	31-40	2	3	4	4	3	2	15	1	1	2	1	2	#NULL!	1	0	63	4	4	4	4	4	3	5	4	4	4	4	4	3	3	3	2	4	4
198	31-40	1	7	9	5	2	2	20	7	1	2	2	8	1	1	0	69	5	4	4	4	5	5	4	4	4	4	4	3	3	4	4	5	4	4
169	31-40	2	2	4	3	1	3	14	2	1	2	1	3	#NULL!	1	0	71	5	5	5	5	3	3	3	2	4	4	4	4	4	5	5	5	5	5
201	31-40	2	3	1	5	3	1	15	3	1	2	1	3	#NULL!	1	0	76	5	5	5	5	4	3	5	4	5	5	5	5	5	5	2	3	5	5
327	31-40	2	2	3	5	3	1	14	2	1	2	2	3	1	1	0	77	5	5	5	5	5	5	4	3	5	5	5	4	5	3	4	4	5	5
27	31-40	1	7	13	5	2	3	26	7	1	2	2	15	5	1	0	84	5	5	5	5	5	4	5	5	5	5	5	5	5	5	5	5	5	5
148	31-40	2	1	8	3	3	2	15	1	1	2	1	1	#NULL!	2	1	30	2	2	1	1	3	1	1	2	2	2	2	1	1	1	1	3	3	3
155	31-40	2	4	8	4	4	2	28	4	1	2	1	4	#NULL!	1	0	30	2	2	2	1	2	2	2	2	1	1	1	1	2	2	1	2	3	3
258	31-40	1	10	4	4	3	1	10	10	1	2	1	1	#NULL!	1	0	31	2	2	2	1	2	3	2	1	1	2	2	1	2	2	1	2	3	2
113	31-40	1	1	3	6	1	1	5	1	1	2	1	1	#NULL!	1	0	32	2	3	4	1	1	1	1	1	1	2	1	1	1	1	1	4	4	4
80	31-40	2	5	1	5	1	1	14	5	1	2	2	3	1	1	0	46	3	4	2	3	3	4	3	2	3	4	4	3	1	2	1	2	2	3
307	31-40	2	5	3	3	4	2	10	5	1	2	1	2	#NULL!	1	0	63	4	4	4	3	3	2	3	3	4	4	4	4	3	4	4	4	5	5
192	31-40	2	2	2	5	1	1	14	5	1	2	1	6	#NULL!	1	0	67	4	4	4	4	4	3	3	4	4	3	4	4	4	4	3	5	5	5
431	31-40	1	9	6	5	1	2	7	9	1	2	1	1	#NULL!	1	0	67	4	3	3	4	4	5	4	4	4	3	3	4	3	4	4	5	5	5
86	31-40	2	5	4	6	2	1	14	5	1	2	2	14	5	1	0	70	5	5	5	4	4	5	5	4	4	4	4	4	4	4	2	4	4	4
449	31-40	2	8	8	5	1	3	28	8	1	2	2	11	5	1	0	71	5	5	5	5	5	4	4	4	4	4	4	5	4	4	2	4	3	5
156	31-40	1	3	1	3	3	1	7	3	1	2	1	1	#NULL!	1	0	24	2	1	1	1	1	2	1	1	1	1	1	1	2	2	1	1	3	3
333	31-40	1	4	8	4	4	2	28	4	1	2	1	4	#NULL!	1	0	30	2	2	2	1	2	2	2	2	1	1	1	1	2	2	1	2	3	3
62	31-40	2	2	6	5	2	2	7	2	1	2	1	3	#NULL!	1	0	34	2	3	3	2	2	2	2	1	3	3	2	1	1	1	1	2	3	2
121	31-40	2	4	2	5	3	1	15	4	1	2	1	1	#NULL!	1	0	34	2	2	2	2	3	1	2	2	1	1	1	1	2	2	1	3	4	4
400	31-40	2	2	8	3	3	2	28	7	1	2	2	2	3	1	0	48	3	2	3	3	2	3	2	1	3	3	3	3	3	3	4	4	3	3
347	31-40	2	8	7	5	1	2	14	8	1	2	1	3	#NULL!	1	0	55	4	4	4	4	4	4	4	1	3	3	2	1	3	4	3	3	4	4
415	31-40	2	11	4	4	2	2	14	11	1	2	1	2	#NULL!	1	0	58	4	4	4	3	3	3	3	3	3	3	3	4	4	3	3	4	4	4
483	31-40	1	2	6	5	3	2	20	2	1	2	2	11	1	1	0	59	4	5	5	5	4	4	4	4	4	4	4	2	2	2	1	3	3	3
184	31-40	1	5	3	3	4	2	28	5	1	2	1	13	#NULL!	1	0	60	4	4	4	3	3	2	3	3	3	4	4	4	3	4	4	4	5	3
476	31-40	2	2	7	5	3	2	15	2	1	2	1	3	#NULL!	1	0	60	4	5	5	4	4	4	4	4	4	4	4	2	2	2	1	3	4	4
464	31-40	1	11	4	6	3	2	15	11	1	2	1	3	#NULL!	1	0	62	4	4	4	4	4	4	4	4	4	4	4	3	3	3	2	3	4	4
491	31-40	2	8	9	5	4	2	20	8	1	2	2	6	1	1	0	66	4	4	4	5	5	4	4	3	3	5	4	2	5	3	4	4	4	3
346	31-40	2	11	3	6	1	2	15	11	1	2	1	14	#NULL!	1	0	70	5	5	5	4	4	4	4	4	4	4	4	3	3	4	4	4	5	5
122	31-40	2	9	3	4	3	2	9	9	1	2	2	2	5	1	0	71	5	4	4	4	4	4	4	5	4	4	4	5	5	4	4	4	4	4
486	31-40	1	8	3	5	4	2	20	8	1	2	2	8	1	1	0	72	5	5	4	4	5	4	5	4	5	5	5	5	4	4	4	3	3	3
291	31-40	1	4	5	2	3	2	14	4	2	2	1	1	#NULL!	1	0	37	3	2	3	2	1	2	3	2	1	2	3	3	2	2	2	2	3	2
140	31-40	1	9	4	6	2	2	20	11	1	2	1	7	#NULL!	1	0	47	3	4	3	3	3	3	4	2	3	3	2	2	1	3	2	3	3	3
44	31-40	1	6	3	2	1	1	8	6	1	2	1	1	#NULL!	1	0	51	3	2	2	2	2	2	2	1	2	2	2	4	4	4	5	5	5	5
114	31-40	1	1	3	3	1	1	10	1	1	2	1	1	#NULL!	1	0	52	4	3	2	2	2	3	2	2	2	2	2	4	4	4	4	4	5	5
138	31-40	2	11	5	3	1	1	10	11	1	2	1	1	#NULL!	1	0	53	4	3	3	2	2	3	2	2	2	2	2	4	4	4	4	4	5	5
447	31-40	1	8	13	4	2	2	15	8	1	2	1	2	#NULL!	1	0	58	4	4	4	4	4	4	3	3	3	3	3	3	3	3	3	3	4	4
479	31-40	2	2	7	5	3	2	20	2	1	2	2	11	1	1	0	58	4	5	5	4	4	4	4	4	4	4	4	2	2	2	1	3	3	3
260	31-40	2	7	8	2	4	1	20	7	1	2	1	11	#NULL!	1	0	61	4	4	4	4	4	3	3	3	3	4	4	4	3	3	4	3	4	4
19	31-40	2	2	10	1	4	3	15	2	1	2	1	2	#NULL!	1	0	68	4	4	5	4	4	4	3	4	4	4	4	4	4	4	4	4	4	4
52	31-40	2	7	9	5	2	1	15	7	1	2	2	7	1	1	0	68	4	4	4	4	5	5	4	4	4	4	4	3	3	4	4	5	3	4
490	31-40	2	8	1	5	4	2	20	8	1	2	2	8	1	1	0	71	5	5	5	5	5	4	5	4	4	4	4	3	4	4	3	4	4	4
136	31-40	1	7	8	2	1	1	20	7	1	2	2	10	5	1	0	72	5	4	5	5	4	4	5	5	5	4	4	4	4	4	4	3	4	4
391	31-40	1	2	3	2	3	2	10	2	1	2	1	1	#NULL!	1	0	72	5	5	5	4	5	5	4	4	3	4	3	3	4	5	4	4	5	5
124	31-40	1	10	7	5	2	2	15	2	1	2	1	2	#NULL!	1	0	73	5	5	5	3	5	5	4	5	4	4	4	4	4	4	3	4	5	5
279	31-40	1	3	2	5	3	1	14	3	1	2	1	2	#NULL!	1	0	74	5	5	4	3	4	3	5	5	5	5	5	5	5	2	5	3	5	5
392	31-40	2	8	3	5	4	2	14	8	1	2	2	7	2	1	0	77	5	4	5	4	4	5	5	5	4	4	5	4	5	5	5	5	4	4
399	31-40	1	8	3	5	4	2	15	8	1	2	2	6	2	1	0	78	5	4	5	4	4	4	5	5	4	5	5	5	5	5	5	5	4	4
46	31-40	2	4	8	6	1	2	14	4	1	2	2	2	2	1	0	79	5	5	3	5	5	4	5	5	4	5	5	5	5	5	5	4	4	5
381	31-40	2	2	2	2	2	2	20	2	1	2	1	4	#NULL!	1	0	27	2	1	1	1	1	3	1	1	1	1	1	2	2	2	1	2	3	3
250	31-40	1	2	2	4	1	1	14	2	1	2	1	1	#NULL!	1	0	31	2	2	1	1	1	2	2	2	2	2	1	1	2	2	2	2	3	3
180	31-40	1	11	4	4	3	1	9	11	1	2	1	1	#NULL!	1	0	35	3	1	1	1	1	3	2	2	2	2	2	3	1	2	1	3	4	4
179	31-40	2	7	2	2	3	1	7	7	1	2	1	1	#NULL!	1	0	41	3	4	1	2	3	2	1	1	3	3	3	2	2	3	1	2	4	4
432	31-40	1	11	10	4	2	2	14	11	1	2	1	2	#NULL!	1	0	57	4	4	4	4	4	3	3	3	3	3	3	3	3	3	3	3	4	4
282	31-40	1	7	5	4	1	1	14	7	1	2	1	2	#NULL!	1	0	58	4	5	4	4	4	4	3	2	3	3	3	2	3	3	4	3	4	4
373	31-40	2	3	3	5	3	1	21	3	1	2	1	12	#NULL!	1	0	58	4	4	4	4	4	3	3	3	3	4	3	3	3	4	3	3	4	3
394	31-40	2	1	3	3	1	2	15	1	1	2	1	1	#NULL!	1	0	58	4	5	5	3	3	4	3	3	3	4	3	3	3	2	2	4	4	4
456	31-40	2	11	3	4	3	2	15	11	2	2	1	2	#NULL!	1	0	61	4	4	4	4	4	4	4	3	3	4	4	3	3	3	3	3	4	4
370	31-40	2	8	7	3	2	1	14	8	1	2	1	2	#NULL!	1	0	67	4	5	4	4	4	4	4	4	3	4	4	4	3	4	3	3	5	5
471	31-40	1	11	5	5	3	2	15	11	1	2	1	3	#NULL!	1	0	67	4	4	4	4	4	4	4	4	4	4	4	3	5	3	5	3	4	4
217	31-40	1	3	5	2	3	2	20	7	1	2	1	11	#NULL!	1	0	68	4	5	5	5	4	5	4	4	3	4	3	3	4	4	3	4	4	4
166	31-40	1	5	6	4	1	2	15	5	1	2	1	14	#NULL!	1	0	71	5	5	5	5	5	4	4	4	4	4	4	4	4	4	1	4	5	5
366	31-40	2	11	3	5	1	2	21	9	1	2	2	9	1	1	0	71	5	5	5	4	4	4	4	4	4	4	4	3	4	4	4	4	5	5
244	31-40	1	3	1	5	3	1	14	1	1	2	1	3	#NULL!	1	0	75	5	5	5	4	4	3	5	4	5	5	5	5	5	5	2	3	5	5
255	31-40	2	1	5	5	1	1	14	1	1	2	2	4	1	1	0	82	5	5	5	5	5	5	5	4	4	5	4	5	5	5	5	5	5	5
412	31-40	1	9	3	4	1	1	14	9	1	2	1	4	#NULL!	1	0	84	5	5	5	5	5	5	5	5	5	5	5	5	4	5	5	5	5	5
389	31-40	2	11	8	5	3	1	7	11	1	2	1	1	#NULL!	1	0	34	2	3	2	1	1	1	3	2	2	2	1	1	2	3	1	3	3	3
362	31-40	1	8	3	4	3	1	10	8	1	2	1	1	#NULL!	1	0	46	3	3	4	3	3	3	1	2	2	1	2	3	3	3	3	3	4	3
319	31-40	2	4	4	4	3	1	15	4	1	2	1	1	#NULL!	1	0	47	3	5	4	3	5	3	1	2	3	2	2	2	1	2	1	3	4	4
322	31-40	1	7	8	2	2	2	20	7	1	2	2	4	2	1	0	48	3	2	3	2	3	3	2	1	3	3	3	2	3	3	5	4	3	3
83	31-40	1	5	1	4	2	2	28	5	1	2	1	4	#NULL!	1	0	50	3	4	3	3	4	4	3	2	3	3	3	2	2	2	1	3	4	4
481	31-40	2	2	8	5	3	2	20	2	1	2	2	11	1	1	0	58	4	5	5	4	4	4	4	4	4	4	4	2	2	2	1	3	3	3
40	31-40	1	3	3	4	2	2	6	3	1	2	1	2	#NULL!	1	0	67	4	4	4	4	4	4	4	4	4	5	4	3	3	4	4	4	4	4
257	31-40	2	5	6	5	1	2	14	5	1	2	1	4	#NULL!	1	0	75	5	5	5	4	5	5	5	4	4	4	4	4	4	4	4	4	5	5
372	31-40	2	4	3	4	3	1	14	4	1	2	2	3	1	1	0	81	5	5	5	5	5	4	4	4	4	5	5	5	5	5	5	5	5	5
382	31-40	1	2	4	4	3	1	10	2	1	2	1	1	#NULL!	1	0	35	3	1	1	1	1	3	2	2	2	2	2	3	1	2	1	3	4	4
20	31-40	1	2	6	2	1	1	7	2	1	2	1	1	#NULL!	1	0	48	3	3	3	3	4	4	3	3	2	2	3	3	2	3	2	3	2	3
178	31-40	2	5	9	5	2	2	15	5	1	2	2	2	1	1	0	55	4	4	3	3	4	3	3	3	3	4	4	3	3	3	1	3	4	4
153	31-40	1	3	7	6	2	2	13	3	1	2	1	3	#NULL!	1	0	58	4	5	5	4	3	3	3	3	3	3	3	2	2	3	4	4	4	4
262	31-40	2	6	1	3	2	1	14	6	1	2	1	1	#NULL!	1	0	58	4	3	3	3	3	3	3	2	3	3	2	4	4	4	4	4	5	5
361	31-40	1	7	10	4	4	1	15	9	1	2	1	1	#NULL!	1	0	60	4	4	4	4	4	4	4	4	3	4	3	3	3	3	1	4	4	4
475	31-40	2	2	10	5	3	2	15	2	1	2	1	3	#NULL!	1	0	60	4	5	5	4	4	4	4	4	4	4	4	2	2	2	1	3	4	4
271	31-40	1	7	8	2	4	1	21	7	1	2	1	12	#NULL!	1	0	61	4	4	4	4	4	3	3	3	3	4	4	4	3	3	4	3	4	4
473	31-40	1	11	12	5	3	2	15	11	1	2	1	3	#NULL!	1	0	69	5	4	4	4	5	5	4	4	4	4	4	3	2	5	5	3	4	5
129	31-40	1	6	4	5	2	2	20	6	1	2	2	8	2	1	0	70	5	5	5	5	5	4	5	3	4	3	3	3	4	4	4	3	5	5
470	31-40	1	11	11	5	3	2	15	11	1	2	1	3	#NULL!	1	0	72	5	4	5	4	4	5	4	4	5	4	4	5	5	3	5	3	4	4
310	31-40	2	1	5	5	1	1	15	1	1	2	2	4	1	1	0	82	5	5	5	5	5	5	5	4	4	5	4	5	5	5	5	5	5	5
213	31-40	1	7	3	3	2	2	7	7	1	2	1	1	#NULL!	1	0	32	2	2	2	1	2	1	3	2	1	2	2	2	1	1	1	3	3	3
186	31-40	2	2	6	6	4	2	7	2	1	2	1	3	#NULL!	1	0	34	2	3	3	2	2	2	2	1	3	3	2	1	1	1	1	2	3	2
284	31-40	1	10	4	4	1	1	14	10	1	2	1	1	#NULL!	1	0	36	3	2	3	2	2	2	3	2	1	1	2	2	1	1	2	3	3	4
422	31-40	2	11	5	4	2	2	14	11	1	2	1	2	#NULL!	1	0	56	4	4	4	3	3	3	3	3	3	3	3	4	3	3	3	3	4	4
215	31-40	2	6	1	3	4	3	14	6	1	2	1	1	#NULL!	1	0	58	4	1	4	4	4	4	3	3	3	3	4	4	3	3	4	4	3	4
411	31-40	1	11	10	4	2	2	14	11	1	2	1	1	#NULL!	1	0	58	4	4	4	3	3	3	3	3	3	3	3	4	4	3	3	4	4	4
341	31-40	1	8	1	3	3	2	6	8	1	2	1	3	#NULL!	1	0	65	4	4	4	4	4	4	3	4	4	3	4	4	4	3	3	3	5	5
423	31-40	2	11	11	4	2	1	14	11	1	2	1	2	#NULL!	1	0	70	5	4	4	5	4	4	4	4	4	4	4	4	4	4	4	5	4	4
45	31-40	1	3	4	2	2	3	18	3	1	2	2	6	5	1	0	80	5	4	5	4	5	5	5	5	5	5	4	5	4	4	5	5	5	5
92	31-40	1	5	7	6	1	2	14	5	1	2	1	10	#NULL!	1	0	83	5	5	5	5	5	5	5	4	5	5	4	5	5	5	5	5	5	5
63	41-50	1	7	7	5	1	1	15	7	1	2	1	1	#NULL!	1	0	28	2	1	2	1	2	3	1	1	3	3	1	1	1	1	1	1	3	2
107	41-50	2	1	8	3	3	2	14	1	1	2	1	1	#NULL!	2	1	31	2	2	2	1	1	3	1	1	2	2	2	2	1	1	1	3	3	3
317	41-50	2	11	8	5	3	1	10	11	1	2	1	1	#NULL!	1	0	32	2	1	1	1	2	3	2	1	2	2	2	1	1	1	1	3	4	4
496	41-50	2	8	9	5	4	2	21	8	1	2	2	7	2	1	0	37	3	2	2	4	2	2	2	2	2	3	3	2	1	1	1	2	3	3
384	41-50	2	3	4	3	3	2	7	1	1	2	1	1	#NULL!	1	0	39	3	3	3	3	3	3	3	2	2	2	2	2	1	1	1	2	3	3
501	41-50	1	6	9	5	4	3	29	6	1	2	2	10	2	1	0	50	3	3	3	3	2	2	4	3	3	3	2	2	3	3	3	3	4	4
383	41-50	2	5	3	2	4	2	28	5	1	2	2	12	2	1	0	62	4	4	4	4	3	3	4	4	4	4	2	3	3	4	4	4	4	4
484	41-50	2	8	7	5	3	2	20	8	1	2	2	11	1	1	0	68	4	5	5	5	4	4	5	4	4	4	4	3	4	4	4	3	3	3
465	41-50	2	11	10	5	3	2	15	11	1	2	1	3	#NULL!	1	0	70	5	5	4	4	4	4	5	4	4	4	4	3	5	3	5	3	5	4
467	41-50	2	11	5	5	3	2	15	11	1	2	1	3	#NULL!	1	0	72	5	5	4	4	5	4	4	5	4	4	5	3	3	5	5	3	5	4
324	41-50	1	11	8	2	1	1	15	7	1	2	2	5	6	1	0	83	5	5	5	5	4	5	5	5	5	4	5	5	5	5	5	5	5	5
127	41-50	2	4	4	3	1	3	15	4	1	2	1	1	#NULL!	1	0	31	2	2	2	2	2	3	1	1	2	2	2	1	1	1	1	2	3	3
375	41-50	1	11	6	5	1	1	21	11	1	2	1	4	#NULL!	1	0	36	3	2	2	1	1	3	2	1	2	2	2	2	2	2	1	3	4	4
102	41-50	1	1	9	5	2	1	14	1	1	2	2	10	1	1	0	44	3	2	2	3	3	2	3	2	3	2	3	2	3	3	2	4	2	3
110	41-50	1	1	6	3	3	3	20	1	1	2	2	11	1	1	0	67	4	5	5	5	5	4	3	4	4	4	4	4	4	3	3	3	3	4
504	41-50	2	6	10	5	4	3	29	6	1	2	2	14	4	1	0	74	5	5	4	4	4	5	5	3	5	3	4	4	4	4	5	5	5	5
507	41-50	1	4	7	5	4	3	28	4	1	2	2	15	5	1	0	74	5	5	4	5	5	4	5	5	5	5	5	4	4	4	3	4	2	5
454	41-50	2	8	5	4	3	1	14	8	1	2	1	3	#NULL!	1	0	82	5	5	5	5	5	5	5	5	5	5	5	5	5	5	3	4	5	5
34	41-50	1	11	9	2	2	2	5	11	1	2	1	2	#NULL!	1	0	85	5	5	5	5	5	5	5	5	5	5	5	5	5	5	5	5	5	5
157	41-50	2	2	7	5	1	1	14	2	1	2	1	1	#NULL!	1	0	27	2	1	1	1	2	3	1	1	2	1	1	1	1	1	1	3	3	3
171	41-50	1	2	10	3	2	1	20	2	1	2	1	4	#NULL!	1	0	27	2	1	1	1	1	3	1	1	1	1	1	2	2	2	1	2	3	3
183	41-50	2	2	2	4	1	2	14	2	1	2	1	1	#NULL!	1	0	30	2	1	1	1	1	2	2	2	2	2	1	1	2	2	2	2	3	3
285	41-50	1	10	4	4	2	2	20	10	1	2	1	3	#NULL!	1	0	38	3	2	3	2	3	3	3	2	1	3	3	2	2	2	2	1	2	2
88	41-50	1	5	3	3	3	2	20	5	1	2	1	4	#NULL!	1	0	41	3	2	2	3	2	3	3	2	3	3	3	2	2	2	1	3	2	3
316	41-50	1	9	4	6	2	3	20	11	1	2	1	10	#NULL!	1	0	48	3	4	4	3	3	3	4	2	3	3	2	2	1	3	2	3	3	3
379	41-50	1	7	7	4	1	1	15	7	1	2	1	1	#NULL!	1	0	55	4	4	3	3	4	4	3	2	3	3	3	2	3	3	4	3	4	4
220	41-50	1	7	6	4	2	2	15	7	1	2	1	1	#NULL!	1	0	56	4	4	3	3	3	4	3	2	3	3	3	4	3	3	4	3	4	4
58	41-50	2	8	10	2	2	2	21	8	1	2	1	12	#NULL!	1	0	57	4	2	3	3	3	4	3	3	3	3	3	4	3	3	4	5	4	4
54	41-50	2	7	5	4	1	2	20	7	1	2	2	11	1	1	0	59	4	4	4	4	4	4	3	3	4	3	3	3	4	3	3	3	4	3
468	41-50	2	11	8	5	3	2	15	11	1	2	1	3	#NULL!	1	0	65	4	4	4	4	4	4	4	4	4	4	4	3	3	3	5	3	4	4
226	41-50	1	2	2	5	3	2	14	2	1	2	1	1	#NULL!	1	0	69	5	5	5	5	5	3	5	4	4	4	4	4	1	4	3	3	5	5
223	41-50	2	3	3	4	3	2	14	2	1	2	2	7	1	1	0	85	5	5	5	5	5	5	5	5	5	5	5	5	5	5	5	5	5	5
196	41-50	1	3	2	3	3	1	5	3	1	2	1	1	#NULL!	1	0	31	2	2	2	2	2	2	1	2	2	2	2	1	1	2	1	1	3	3
256	41-50	2	3	1	1	4	1	14	7	1	2	1	1	#NULL!	1	0	46	3	3	3	3	3	2	2	3	2	3	3	3	3	2	1	3	4	3
426	41-50	1	11	14	4	2	2	14	11	1	2	1	2	#NULL!	1	0	56	4	4	4	4	3	3	3	3	3	3	3	3	3	3	3	3	4	4
314	41-50	2	4	2	3	2	1	14	4	1	2	1	1	#NULL!	1	0	58	4	4	3	3	3	3	3	2	3	3	3	4	4	4	4	4	4	4
320	41-50	1	7	5	4	1	1	15	7	1	2	1	2	#NULL!	1	0	58	4	5	4	4	4	4	3	2	3	3	3	2	3	3	4	3	4	4
353	41-50	2	11	13	3	2	1	14	11	1	2	1	1	#NULL!	1	0	58	4	4	3	3	3	3	3	2	3	3	3	4	4	4	4	4	4	4
77	41-50	2	5	1	5	2	2	28	11	1	2	1	13	#NULL!	1	0	68	4	4	4	5	4	4	5	3	4	4	5	4	4	4	3	3	4	4
152	41-50	2	5	6	5	1	2	20	5	1	2	1	8	#NULL!	1	0	75	5	5	5	4	5	5	5	4	4	4	4	4	4	4	4	4	5	5
387	41-50	2	9	5	5	1	3	14	9	1	2	1	1	#NULL!	1	0	40	3	2	2	2	1	3	3	3	3	2	2	1	2	2	1	3	4	4
254	41-50	1	3	10	4	2	1	10	1	1	2	1	1	#NULL!	1	0	53	4	4	4	3	3	3	4	3	3	2	2	2	1	3	4	4	4	4
216	41-50	2	8	7	3	4	2	15	8	1	2	1	1	#NULL!	1	0	54	4	4	4	3	3	3	3	3	2	3	3	3	3	3	3	4	3	4
172	41-50	1	11	3	5	1	2	20	5	1	2	1	11	#NULL!	1	0	58	4	5	5	4	4	4	4	3	4	3	3	3	2	3	2	1	4	4
135	41-50	1	2	1	5	3	2	20	1	1	2	1	8	#NULL!	1	0	71	5	5	5	5	5	3	5	4	4	4	4	4	2	4	4	3	5	5
259	41-50	2	1	7	3	3	3	14	1	1	2	2	1	1	1	0	72	5	4	4	4	3	3	4	4	4	4	5	4	4	5	5	5	5	5
55	41-50	1	7	8	5	2	1	15	7	1	2	2	5	2	1	0	82	5	5	5	5	4	5	5	5	5	4	5	5	5	5	5	5	4	5
367	41-50	1	3	1	4	3	1	5	5	1	2	1	2	#NULL!	1	0	29	2	1	1	1	1	2	3	1	1	2	2	1	1	2	1	3	3	3
139	41-50	2	2	6	5	2	2	7	2	1	2	2	1	1	1	0	35	3	3	3	3	2	2	2	1	3	3	2	1	1	1	1	2	3	2
358	41-50	1	2	6	5	2	2	7	2	1	2	1	4	#NULL!	1	0	37	3	3	3	3	3	2	3	2	2	2	2	2	1	1	1	2	3	2
492	41-50	1	8	9	5	4	2	20	8	1	2	2	6	1	1	0	38	3	2	2	2	2	2	2	3	3	3	3	2	2	1	1	2	3	3
363	41-50	1	8	3	4	3	1	14	8	1	2	1	2	#NULL!	1	0	48	3	4	4	3	3	3	3	1	2	1	2	3	3	3	3	3	4	3
160	41-50	1	11	4	6	2	2	14	11	1	2	1	12	#NULL!	1	0	51	3	3	3	4	3	3	4	3	3	3	3	2	2	3	1	3	4	4
174	41-50	1	2	3	3	1	1	14	2	1	2	1	1	#NULL!	1	0	55	4	3	3	3	3	3	2	2	2	2	2	4	4	4	4	4	5	5
365	41-50	2	8	3	5	4	1	8	8	1	2	1	1	#NULL!	1	0	62	4	4	4	3	3	2	3	3	3	4	4	4	4	3	4	4	5	5
302	41-50	1	4	8	3	2	1	14	4	1	2	1	1	#NULL!	1	0	63	4	4	4	3	3	2	4	2	3	4	4	4	4	4	5	4	4	5
71	41-50	1	7	3	5	3	3	15	7	1	2	1	3	#NULL!	1	0	64	4	5	4	4	4	4	3	4	4	4	3	3	4	2	4	3	5	4
487	41-50	2	8	9	5	4	2	20	8	1	2	2	11	1	1	0	68	4	5	5	5	5	4	5	4	4	4	4	2	2	4	4	3	4	4
134	41-50	1	2	3	5	3	2	14	1	1	2	1	2	#NULL!	1	0	71	5	5	5	5	5	3	5	4	4	4	4	4	2	4	4	3	5	5
176	41-50	2	1	3	6	3	1	7	1	1	2	1	7	#NULL!	1	0	74	5	5	5	5	5	5	4	5	4	4	4	4	4	4	4	4	4	4
158	41-50	2	11	8	5	3	1	10	11	1	2	1	1	#NULL!	1	0	30	2	1	1	1	2	3	2	1	2	2	2	1	1	1	1	3	3	3
278	41-50	1	4	4	4	3	1	14	4	1	2	1	1	#NULL!	1	0	45	3	5	4	3	3	3	1	2	3	2	2	2	1	2	1	3	4	4
357	41-50	2	1	7	3	4	2	14	1	1	2	1	2	#NULL!	1	0	50	3	4	4	3	4	3	3	3	1	3	2	1	3	3	3	3	3	4
137	41-50	1	6	1	5	1	1	15	6	1	2	2	1	1	1	0	58	4	4	4	4	3	4	3	3	3	4	3	3	4	1	3	4	4	4
185	41-50	1	5	7	5	1	2	9	5	1	2	2	1	1	1	0	71	5	5	5	4	4	4	4	4	5	4	4	4	4	4	4	4	4	4
371	41-50	2	1	1	6	3	2	11	1	1	2	2	4	1	1	0	71	5	5	5	4	4	4	5	4	4	4	3	4	4	3	4	4	5	5
195	41-50	1	7	8	2	4	2	20	7	1	2	2	8	5	1	0	73	5	4	4	5	4	5	5	5	5	5	4	4	4	4	4	3	4	4
189	41-50	2	7	7	5	1	1	28	7	1	2	2	10	2	1	0	37	3	4	2	1	2	3	4	3	3	3	1	1	1	1	1	1	3	3
296	41-50	2	3	2	2	3	2	14	3	1	2	1	1	#NULL!	1	0	39	3	2	3	3	1	2	2	1	3	2	1	2	3	1	2	3	4	4
112	41-50	2	1	4	3	1	1	10	1	1	2	1	1	#NULL!	1	0	51	3	2	2	2	2	3	2	2	2	2	2	4	4	4	4	4	5	5
194	41-50	2	1	2	6	4	2	14	2	1	2	1	2	#NULL!	1	0	52	4	4	4	4	3	2	2	3	3	3	3	2	3	3	1	4	4	4
429	41-50	2	11	2	4	2	2	14	11	1	2	1	2	#NULL!	1	0	56	4	4	4	4	3	3	3	3	3	3	3	3	3	3	3	3	4	4
130	41-50	2	5	3	2	4	2	28	5	1	2	2	10	2	1	0	62	4	4	4	4	3	3	4	4	4	4	2	3	3	4	4	4	4	4
141	41-50	2	3	2	2	4	1	7	3	1	2	1	1	#NULL!	1	0	73	5	5	5	5	4	5	4	4	5	5	4	4	4	3	4	4	4	4
197	41-50	2	2	3	6	3	2	20	2	1	2	1	10	#NULL!	1	0	76	5	5	5	5	5	5	5	5	5	4	4	4	4	4	4	4	4	4
386	41-50	1	2	3	5	1	1	14	2	1	2	1	1	#NULL!	1	0	36	3	2	2	2	2	3	2	2	2	2	2	2	2	1	1	3	3	3
31	41-50	1	9	8	2	1	1	7	9	1	2	1	1	#NULL!	1	0	44	3	2	2	1	2	2	4	4	2	2	3	3	3	4	3	3	2	2
388	41-50	2	11	7	5	3	1	7	11	1	2	1	1	#NULL!	1	0	50	3	4	4	4	4	4	3	2	2	2	4	3	2	2	2	2	3	3
345	41-50	2	1	3	2	2	2	8	2	1	2	1	3	#NULL!	1	0	59	4	5	4	4	4	2	3	2	3	3	2	3	3	4	5	4	4	4
146	41-50	1	7	7	5	2	2	15	7	1	2	1	1	#NULL!	1	0	30	2	1	1	1	2	3	1	1	2	2	2	1	1	2	1	3	3	3
321	41-50	2	7	8	2	4	2	20	1	1	2	2	11	2	1	0	56	4	3	4	3	3	4	3	3	3	3	4	3	3	3	3	3	4	4
459	41-50	1	11	8	6	3	2	15	11	1	2	1	2	#NULL!	1	0	62	4	4	4	4	4	4	4	3	4	4	4	3	3	3	3	3	4	4
500	41-50	1	6	2	5	4	3	28	6	1	2	2	10	2	1	0	64	4	3	3	4	4	4	4	4	4	5	5	3	3	3	3	4	4	4
210	41-50	2	7	4	5	2	1	14	5	1	2	2	3	1	1	0	69	5	4	4	4	4	4	3	5	4	4	4	4	4	4	4	4	5	4
270	41-50	2	2	3	5	3	2	15	1	1	2	1	2	#NULL!	1	0	72	5	5	5	5	5	3	5	4	4	4	4	2	4	4	3	5	5	5
50	41-50	2	4	9	4	2	1	28	4	1	2	1	11	#NULL!	1	0	75	5	4	5	5	5	4	5	5	5	4	4	5	4	2	5	4	4	5
434	41-50	2	11	5	4	1	3	28	11	1	2	1	11	#NULL!	1	0	79	5	5	3	5	5	4	5	5	5	5	5	5	3	4	5	5	5	5
123	51-60	2	9	5	5	1	1	14	9	1	2	1	1	#NULL!	1	0	40	3	2	2	2	1	3	3	3	3	2	2	1	2	2	1	3	4	4
159	51-60	1	2	8	3	1	1	14	2	1	2	1	1	#NULL!	1	0	54	4	3	3	2	2	3	2	3	3	3	3	4	4	4	3	3	5	4
274	51-60	1	1	7	3	4	1	14	1	1	2	1	1	#NULL!	1	0	54	4	4	4	3	3	3	1	2	4	3	3	2	4	3	3	4	4	4
59	51-60	1	7	2	2	4	1	15	7	1	2	1	3	#NULL!	1	0	57	4	3	3	4	4	3	3	3	3	4	4	3	3	3	4	3	4	3
395	51-60	1	11	13	3	2	1	14	11	1	2	1	1	#NULL!	1	0	58	4	4	3	3	3	3	3	2	3	3	3	4	4	4	4	4	4	4
482	51-60	2	2	7	5	3	2	20	2	1	2	2	11	1	1	0	58	4	5	5	4	4	4	4	4	4	4	4	2	2	2	1	3	3	3
457	51-60	2	11	1	4	3	2	15	11	1	2	1	2	#NULL!	1	0	61	4	4	4	4	4	4	4	3	3	4	4	3	3	3	3	3	4	4
235	51-60	1	8	3	5	4	1	8	8	1	2	1	1	#NULL!	1	0	68	4	4	4	3	4	4	4	4	4	4	4	4	4	3	3	5	5	5
252	51-60	2	7	8	5	2	3	24	7	1	2	2	10	3	1	0	74	5	5	5	5	4	4	4	4	4	4	5	3	3	4	5	5	5	5
325	51-60	1	5	6	5	1	2	20	5	1	2	1	8	#NULL!	1	0	75	5	5	5	4	5	5	5	4	4	4	4	4	4	4	4	4	5	5
369	51-60	1	9	7	3	4	3	21	9	1	2	2	11	2	1	0	85	5	5	5	5	5	5	5	5	5	5	5	5	5	5	5	5	5	5
268	51-60	1	3	10	2	2	2	14	3	1	2	1	1	#NULL!	1	0	46	3	3	3	3	3	2	3	2	2	2	3	3	2	3	3	3	3	3
368	51-60	2	2	3	4	2	1	14	8	1	2	1	1	#NULL!	1	0	49	3	3	4	3	3	1	2	2	2	1	2	3	3	4	3	3	5	5
295	51-60	2	4	10	3	2	1	14	4	1	2	1	1	#NULL!	1	0	64	4	3	3	4	4	4	4	2	3	3	3	4	4	5	5	5	4	4
462	51-60	2	11	7	6	3	2	15	11	1	2	1	3	#NULL!	1	0	65	4	4	4	4	4	4	4	4	4	4	4	3	3	3	5	3	4	4
116	51-60	1	1	3	6	3	1	7	1	1	2	1	7	#NULL!	1	0	74	5	5	5	5	5	5	4	5	4	4	4	4	4	4	4	4	4	4
126	51-60	2	7	8	5	2	1	28	7	1	2	1	11	#NULL!	1	0	79	5	5	5	5	4	5	5	5	5	4	4	5	4	5	4	5	5	4
193	51-60	1	2	3	5	3	1	14	2	1	2	1	1	#NULL!	1	0	35	3	3	3	2	2	2	1	1	2	2	2	2	2	1	2	2	3	3
323	51-60	1	11	6	5	1	2	20	11	1	2	2	4	1	1	0	37	3	2	2	2	1	3	2	1	2	2	2	2	2	2	1	3	4	4
290	51-60	1	2	7	3	3	2	14	1	1	2	1	14	#NULL!	1	0	49	3	4	3	5	2	3	4	3	2	3	3	2	3	3	2	2	3	2
416	51-60	2	11	6	4	2	2	14	11	1	2	1	2	#NULL!	1	0	57	4	4	4	3	3	3	3	3	3	3	3	4	3	3	3	4	4	4
269	51-60	1	6	1	3	2	1	14	6	1	2	1	1	#NULL!	1	0	58	4	3	3	3	3	3	3	2	3	3	3	4	4	4	4	4	4	5
162	51-60	1	2	4	3	2	2	14	2	1	2	1	2	#NULL!	1	0	59	4	4	4	4	4	4	3	3	4	3	3	3	3	3	1	3	5	5
407	51-60	1	11	3	4	2	2	14	11	1	2	1	1	#NULL!	1	0	60	4	4	4	3	3	3	3	3	3	3	3	4	4	4	4	4	4	4
305	51-60	2	4	6	4	2	3	7	5	2	2	1	7	#NULL!	1	0	61	4	4	4	4	3	4	4	3	3	3	3	4	4	2	4	4	4	4
190	51-60	2	7	8	5	2	1	15	7	1	2	2	1	1	1	0	68	4	4	4	4	4	5	5	4	4	4	4	3	3	4	4	5	3	4
37	51-60	1	3	10	2	1	1	8	3	1	2	1	1	#NULL!	1	0	69	5	4	4	3	4	3	5	3	4	4	5	4	4	5	4	4	5	4
234	51-60	2	7	1	1	4	2	14	7	1	2	2	4	1	1	0	75	5	5	5	4	5	5	5	4	5	5	5	4	4	4	2	3	5	5
219	51-60	1	5	1	5	1	2	28	5	1	2	2	3	3	1	0	47	3	4	2	3	3	3	3	4	3	4	4	3	1	2	1	2	2	3
246	51-60	1	3	4	3	1	1	14	3	1	2	1	1	#NULL!	1	0	55	4	3	3	3	3	3	2	2	2	2	2	4	4	4	4	4	5	5
488	51-60	2	8	5	5	4	2	20	8	1	2	2	11	1	1	0	65	4	5	5	4	4	4	5	4	4	3	3	3	4	4	4	3	3	3
385	51-60	1	2	2	5	3	1	14	1	1	2	1	3	#NULL!	1	0	67	4	5	5	4	4	4	4	3	4	4	4	4	4	3	4	3	4	4
228	51-60	2	10	7	3	2	3	28	10	1	2	2	11	3	1	0	71	5	4	5	5	4	4	4	4	4	4	4	4	5	4	4	4	4	4
108	51-60	2	1	2	1	4	1	8	1	1	2	1	1	#NULL!	1	0	43	3	3	3	3	3	2	2	1	2	3	3	2	2	2	1	3	4	4
96	51-60	2	5	13	2	1	1	10	5	1	2	1	1	#NULL!	1	0	50	3	2	2	2	4	4	3	3	2	2	2	3	3	4	4	4	3	3
453	51-60	2	8	13	4	3	2	15	8	1	2	1	2	#NULL!	1	0	59	4	4	4	4	4	4	3	3	3	4	3	3	3	3	3	3	4	4
165	51-60	1	2	9	4	2	2	20	2	1	2	1	11	#NULL!	1	0	53	4	3	3	4	4	4	3	2	3	3	3	2	3	3	1	4	4	4
336	51-60	1	4	3	5	1	2	28	4	1	2	2	13	3	1	0	68	4	4	4	4	4	4	3	4	2	2	4	4	5	5	5	4	5	5
24	51-60	2	10	11	1	4	2	15	10	1	2	2	3	2	1	0	80	5	5	5	4	4	5	5	5	4	4	5	4	5	5	5	5	5	5
303	51-60	1	6	4	4	2	2	15	6	1	2	1	14	#NULL!	1	0	56	4	4	4	4	3	4	4	3	2	5	3	2	3	3	2	2	4	4
245	51-60	2	11	4	4	3	1	8	11	1	2	1	1	#NULL!	1	0	35	3	1	1	1	1	3	2	2	2	2	2	3	1	2	1	3	4	4
238	51-60	2	4	12	2	4	2	14	4	1	2	1	1	#NULL!	1	0	48	3	4	4	3	3	3	2	3	2	2	2	3	3	2	3	3	3	3
249	51-60	1	7	5	5	2	2	15	7	1	2	1	2	#NULL!	1	0	48	3	4	4	3	3	3	3	2	3	3	3	2	2	2	1	3	3	4
53	51-60	1	7	8	2	2	2	28	7	1	2	2	3	3	1	0	50	3	2	3	2	3	3	2	1	3	3	3	2	3	3	5	4	4	4
480	51-60	2	2	10	5	3	2	20	2	1	2	2	11	1	1	0	58	4	5	5	4	4	4	4	4	4	4	4	2	2	2	1	3	3	3
405	51-60	1	11	3	4	2	2	14	11	1	2	1	1	#NULL!	1	0	60	4	4	4	3	3	3	3	3	3	3	3	4	4	4	4	4	4	4
51	51-60	2	3	1	4	4	3	15	3	1	2	2	1	6	1	0	63	4	5	5	4	4	3	4	4	4	3	3	4	3	3	4	3	4	3
466	51-60	1	11	13	5	3	2	15	11	1	2	1	3	#NULL!	1	0	65	4	4	4	4	4	4	4	4	4	4	4	3	3	3	5	3	4	4
472	51-60	2	11	8	5	3	2	15	11	1	2	1	3	#NULL!	1	0	69	5	4	4	4	4	4	4	4	4	4	4	3	5	5	5	3	4	4
85	51-60	2	5	6	4	1	2	14	5	1	2	1	6	#NULL!	1	0	70	5	5	5	4	4	4	5	4	4	4	4	4	4	4	1	4	5	5
150	51-60	1	2	1	3	1	3	15	3	1	2	2	5	1	1	0	72	5	5	5	5	4	3	3	2	4	4	4	4	4	5	5	5	5	5
93	51-60	1	5	1	2	2	2	6	5	1	2	2	3	1	2	2	82	5	5	5	4	5	4	5	5	5	5	5	5	5	5	5	4	5	5
